# Supplementary material for: Chronic Exposure to Nitric Oxide Induces P53 Mutations and Malignant-like Features in Human Breast Epithelial Cells
Source: Biomolecules. 2023 Feb 7;13(2):311. doi: 10.3390/biom13020311 (PMC9953427; doi:10.3390/biom13020311)
Supplement: Supplementary file 1 [file biomolecules-13-00311-s001.zip]

Archive with 1 entries (1 files):
- biomolecules-2176374-supplementary.pdf
